# Supplementary material for: Are caves enough to represent karst groundwater biodiversity? Insights from geospatial analyses applied to European obligate groundwater-dwelling copepods
Source: PeerJ. 2025 Nov 6;13:e20285. doi: 10.7717/peerj.20285 (PMC12596886; doi:10.7717/peerj.20285)
Supplement: Supplemental Information 1 [file peerj-13-20285-s001.xlsx]

## Sheet: Species list
Table S1. List of species, indicating whether they are found at least once in caves, are exclusive to cave habitats, or shared with other aquifer types (i.e. species found in aquifers in consolidated rocks (karst) and aquifer in unconsolidated sediments and/or in practically non-aquiferous rocks)
		karst species	found at least once in caves	exclusive to caves	occurring in karst and in other aquifer types
order	family	species
Calanoida	Diaptomidae	Eudiaptomus cf. intermedius (Steuer, 1897)	x	x
Calanoida	Diaptomidae	Spelaeodiaptomus rouchi Dussart, 1970	x	x
Calanoida	Diaptomidae	Speodiaptomus birsteini Borutzky, 1962	x	x
Calanoida	Diaptomidae	Stygodiaptomus ferus Karanovic, 1999	x	x
Calanoida	Diaptomidae	Stygodiaptomus kieferi Petkovski, 1981	x	x
Calanoida	Diaptomidae	Stygodiaptomus petkovskii Brancelj, 1991	x	x
Calanoida	Diaptomidae	Troglodiaptomus sketi Petkovski, 1978	x
Cyclopoida	Cyclopidae	Acanthocyclops agamus Kiefer, 1938	x
Cyclopoida	Cyclopidae	Acanthocyclops balcanicus balcanicus Naidenow & Pandourski, 1992	x		x
Cyclopoida	Cyclopidae	Acanthocyclops balcanicus bisaetosus Iepure, 2001	x		x
Cyclopoida	Cyclopidae	Acanthocyclops cf. agamus Kiefer, 1938
Cyclopoida	Cyclopidae	Acanthocyclops chappuisi (Naidenow & Pandourski, 1992)	x
Cyclopoida	Cyclopidae	Acanthocyclops deminutus (Chappuis, 1925)	x
Cyclopoida	Cyclopidae	Acanthocyclops gordani Petkovski, 1971	x		x
Cyclopoida	Cyclopidae	Acanthocyclops hispanicus Kiefer, 1937	x		x
Cyclopoida	Cyclopidae	Acanthocyclops hypogeus (Kiefer, 1930)	x	x
Cyclopoida	Cyclopidae	Acanthocyclops iskrecensis Pandourski, 1992	x
Cyclopoida	Cyclopidae	Acanthocyclops kieferi (Chappuis, 1925)	x		x
Cyclopoida	Cyclopidae	Acanthocyclops magistridussarti Stoch & Bruno, 2011	x		x
Cyclopoida	Cyclopidae	Acanthocyclops milotai Iepure & Defaye, 2008	x	x
Cyclopoida	Cyclopidae	Acanthocyclops plesai Iepure, 2001	x	x
Cyclopoida	Cyclopidae	Acanthocyclops propinquus Plesa, 1957	x		x
Cyclopoida	Cyclopidae	Acanthocyclops radevi Pandourski, 1993	x
Cyclopoida	Cyclopidae	Acanthocyclops reductus (Chappuis, 1925)	x
Cyclopoida	Cyclopidae	Acanthocyclops rhenanus Kiefer, 1936	x		x
Cyclopoida	Cyclopidae	Acanthocyclops sp.A	x	x
Cyclopoida	Cyclopidae	Acanthocyclops sp. group venustus	x		x
Cyclopoida	Cyclopidae	Acanthocyclops stammeri stammeri (Kiefer, 1930)	x		x
Cyclopoida	Cyclopidae	Acanthocyclops stammeri westfalicus (Kiefer, 1931)	x		x
Cyclopoida	Cyclopidae	Acanthocyclops strimonis (Pandourski, 1994)	x		x
Cyclopoida	Cyclopidae	Acanthocyclops stygius Chappuis, 1924	x
Cyclopoida	Cyclopidae	Acanthocyclops transylvanicus Iepure & Meleg, 2011	x	x
Cyclopoida	Cyclopidae	Acanthocyclops troglophilus (Kiefer, 1932)	x	x
Cyclopoida	Cyclopidae	Acanthocyclops venustus crinitus (Graeter, 1908)	x	x
Cyclopoida	Cyclopidae	Diacyclops balearicus Lescher-Moutoué, 1978
Cyclopoida	Cyclopidae	Diacyclops belgicus Kiefer, 1936	x		x
Cyclopoida	Cyclopidae	Diacyclops cf. tantalus Kiefer, 1937	x	x
Cyclopoida	Cyclopidae	Diacyclops charon Kiefer, 1931	x
Cyclopoida	Cyclopidae	Diacyclops clandestinus (Kiefer, 1926)	x		x
Cyclopoida	Cyclopidae	Diacyclops cosanus Stella & Salvatori, 1954	x		x
Cyclopoida	Cyclopidae	Diacyclops crassicaudis cretensis Kiefer, 1928	x		x
Cyclopoida	Cyclopidae	Diacyclops disjunctus (Thallwitz, 1927)	x		x
Cyclopoida	Cyclopidae	Diacyclops fontinalis Naidenow, 1969	x		x
Cyclopoida	Cyclopidae	Diacyclops goticus (Kiefer, 1931)	x		x
Cyclopoida	Cyclopidae	Diacyclops haemusi Naidenow & Pandourski, 1992	x	x
Cyclopoida	Cyclopidae	Diacyclops hypnicola (Gurney, 1927)	x		x
Cyclopoida	Cyclopidae	Diacyclops italianus (Kiefer, 1931)	x		x
Cyclopoida	Cyclopidae	Diacyclops karamani Kiefer, 1932	x		x
Cyclopoida	Cyclopidae	Diacyclops languidus maisi Plesa & Buzila, 1998	x	x
Cyclopoida	Cyclopidae	Diacyclops maggii Pesce & Galassi, 1987	x		x
Cyclopoida	Cyclopidae	Diacyclops moravicus Sterba, 1956	x	x
Cyclopoida	Cyclopidae	Diacyclops paolae Pesce & Galassi, 1987	x		x
Cyclopoida	Cyclopidae	Diacyclops pelagonicus saetosus Pandourski, 1993	x
Cyclopoida	Cyclopidae	Diacyclops ruffoi Kiefer, 1981	x		x
Cyclopoida	Cyclopidae	Diacyclops slovenicus Petkovski, 1954	x
Cyclopoida	Cyclopidae	Diacyclops sp.A	x	x
Cyclopoida	Cyclopidae	Diacyclops sp.B	x	x
Cyclopoida	Cyclopidae	Diacyclops sp.C	x	x
Cyclopoida	Cyclopidae	Diacyclops sp.D	x	x
Cyclopoida	Cyclopidae	Diacyclops sp.I1			x
Cyclopoida	Cyclopidae	Diacyclops sp.I2			x
Cyclopoida	Cyclopidae	Diacyclops sp.I3			x
Cyclopoida	Cyclopidae	Diacyclops sp.I4			x
Cyclopoida	Cyclopidae	Diacyclops sp.S1	x		x
Cyclopoida	Cyclopidae	Diacyclops tantalus Kiefer, 1937	x	x
Cyclopoida	Cyclopidae	Diacyclops zschokkei (Graeter, 1910)	x		x
Cyclopoida	Cyclopidae	Eucyclops (Breviramocyclops) cf. puteincola Kiefer, 1981	x	x
Cyclopoida	Cyclopidae	Eucyclops (Mrazekicyclops) inarmatus Kiefer, 1932	x	x
Cyclopoida	Cyclopidae	Eucyclops (Subterrocyclops) graeteri (Chappuis, 1927)	x		x
Cyclopoida	Cyclopidae	Eucyclops (Subterrocyclops) subterraneus intermedius Damian, 1955	x		x
Cyclopoida	Cyclopidae	Eucyclops (Subterrocyclops) subterraneus scythicus Plesa, 1989	x	x
Cyclopoida	Cyclopidae	Graeteriella (Graeteriella) boui Lescher-Moutoué, 1974	x		x
Cyclopoida	Cyclopidae	Graeteriella (Graeteriella) brehmi Lescher-Moutoué, 1968	x
Cyclopoida	Cyclopidae	Graeteriella (Graeteriella) unisetigera (Graeter, 1908)	x		x
Cyclopoida	Cyclopidae	Graeteriella (Paragraeteriella) bertrandi Lescher-Moutoué, 1974	x
Cyclopoida	Cyclopidae	Graeteriella (Paragraeteriella) laisi (Kiefer, 1936)			x
Cyclopoida	Cyclopidae	Graeteriella (Paragraeteriella) sp.R1			x
Cyclopoida	Cyclopidae	Graeteriella (Paragraeteriella) sp.R2	x		x
Cyclopoida	Cyclopidae	Graeteriella (Paragraeteriella) vandeli Lescher-Moutoué, 1969	x	x
Cyclopoida	Halicyclopidae	Halicyclops rotundipes putealis Kiefer, 1938	x	x
Cyclopoida	Halicyclopidae	Halicyclops troglodytes Kiefer, 1954	x		x
Cyclopoida	Cyclopidae	Kieferella delamarei (Lescher-Moutoué, 1971)	x
Cyclopoida	Cyclopidae	Megacyclops brachypus Kiefer, 1954	x		x
Cyclopoida	Cyclopidae	Megacyclops sp.A	x	x
Cyclopoida	Cyclopidae	Metacyclops gasparoi Stoch, 1987	x	x
Cyclopoida	Cyclopidae	Metacyclops postojnae Brancelj, 1987	x	x
Cyclopoida	Cyclopidae	Metacyclops stammeri Kiefer, 1938	x
Cyclopoida	Cyclopidae	Metacyclops subdolus Kiefer, 1938	x		x
Cyclopoida	Cyclopidae	Metacyclops trisetosus Herbst, 1957	x	x
Cyclopoida	Cyclopidae	Monchenkocyclops biarticulataus Monchenko, 1972	x		x
Cyclopoida	Halicyclopidae	Neocyclops mediterraneus (Keifer, 1960)	x	x
Cyclopoida	Cyclopidae	Speocyclops anomalus Chappuis & Kiefer, 1952	x
Cyclopoida	Cyclopidae	Speocyclops arregladensis Chappuis & Kiefer, 1952	x	x
Cyclopoida	Cyclopidae	Speocyclops cantabricus Lescher-Moutoué, 1976	x
Cyclopoida	Cyclopidae	Speocyclops castereti Lindberg, 1954	x	x
Cyclopoida	Cyclopidae	Speocyclops cerberus (Chappuis, 1934)	x
Cyclopoida	Cyclopidae	Speocyclops cf. proserpinae Kiefer, 1937	x	x
Cyclopoida	Cyclopidae	Speocyclops creticus Lindberg, 1955	x	x
Cyclopoida	Cyclopidae	Speocyclops demetiensis acrotirii Lindberg, 1955	x	x
Cyclopoida	Cyclopidae	Speocyclops fontinalis Fiers, 2005	x	x
Cyclopoida	Cyclopidae	Speocyclops franciscoloi (Brian, 1951)	x	x
Cyclopoida	Cyclopidae	Speocyclops gallicus Chappuis & Kiefer, 1952	x	x
Cyclopoida	Cyclopidae	Speocyclops hellenicus Lindberg, 1953	x		x
Cyclopoida	Cyclopidae	Speocyclops infernus (Kiefer, 1930)	x		x
Cyclopoida	Cyclopidae	Speocyclops italicus Kiefer, 1938	x		x
Cyclopoida	Cyclopidae	Speocyclops lindbergi Damian, 1957	x	x
Cyclopoida	Cyclopidae	Speocyclops lussianus Borutzky, 1950	x	x
Cyclopoida	Cyclopidae	Speocyclops orcinus Kiefer, 1937	x	x
Cyclopoida	Cyclopidae	Speocyclops plutonis Kiefer, 1937	x	x
Cyclopoida	Cyclopidae	Speocyclops proserpinae Kiefer, 1937	x	x
Cyclopoida	Cyclopidae	Speocyclops psezuapsensis Borutzky, 1965	x	x
Cyclopoida	Cyclopidae	Speocyclops racovitzai boscensis Kiefer, 1954	x
Cyclopoida	Cyclopidae	Speocyclops racovitzai guillounensis Kiefer, 1954	x	x
Cyclopoida	Cyclopidae	Speocyclops racovitzai incertus Chappuis & Kiefer, 1952	x	x
Cyclopoida	Cyclopidae	Speocyclops racovitzai liquensis Chappuis & Kiefer, 1952	x		x
Cyclopoida	Cyclopidae	Speocyclops racovitzai noustensis Chappuis & Kiefer, 1952	x	x
Cyclopoida	Cyclopidae	Speocyclops racovitzai peyortensis Chappuis & Kiefer, 1952	x	x
Cyclopoida	Cyclopidae	Speocyclops racovitzai racovitzai (Chappuis, 1923)	x	x
Cyclopoida	Cyclopidae	Speocyclops racovitzai sabartensis Kiefer, 1954	x	x
Cyclopoida	Cyclopidae	Speocyclops racovitzai sandetsi Kiefer, 1954	x
Cyclopoida	Cyclopidae	Speocyclops racovitzai ssp.	x		x
Cyclopoida	Cyclopidae	Speocyclops rhodopensis Pandourski, 1992	x		x
Cyclopoida	Cyclopidae	Speocyclops sardus Lindberg, 1956	x	x
Cyclopoida	Cyclopidae	Speocyclops sebastianus Kiefer, 1937	x		x
Cyclopoida	Cyclopidae	Speocyclops sisyphus Kiefer, 1937	x	x
Cyclopoida	Cyclopidae	Speocyclops sp.1	x	x
Cyclopoida	Cyclopidae	Speocyclops sp.A	x	x
Cyclopoida	Cyclopidae	Speocyclops sp.B	x	x
Cyclopoida	Cyclopidae	Speocyclops sp. group demetiensis	x		x
Cyclopoida	Cyclopidae	Speocyclops sp.J1	x
Cyclopoida	Cyclopidae	Speocyclops sp.J2	x
Cyclopoida	Cyclopidae	Speocyclops sp.J3	x
Cyclopoida	Cyclopidae	Speocyclops sp.J4
Cyclopoida	Cyclopidae	Speocyclops sp.SL1
Cyclopoida	Cyclopidae	Speocyclops spelaeus Kiefer, 1937	x		x
Cyclopoida	Cyclopidae	Speocyclops tauricus Borutzky, 1965	x	x
Cyclopoida	Cyclopidae	Speocyclops troglodytes (Chappuis, 1923)	x
Cyclopoida	Cyclopidae	Stygocyclops teras (Graeter, 1907)	x	x
Cyclopoida	Cyclopidae	Thermocyclops dalmaticus Petkovski, 1956	x	x
Gelyelloida	Gelyellidae	Gelyella droguei Rouch & Lescher-Moutoué, 1977			x
Gelyelloida	Gelyellidae	Gelyella monardi Moeschler & Rouch, 1988			x
Harpacticoida	Canthocamptidae	Antrocamptus catharinae Chappuis & Rouch, 1960	x		x
Harpacticoida	Canthocamptidae	Antrocamptus chappuisi Rouch, 1970			x
Harpacticoida	Canthocamptidae	Antrocamptus coiffaiti Chappuis, 1956	x
Harpacticoida	Canthocamptidae	Antrocamptus longifurcatus Rouch, 1970
Harpacticoida	Canthocamptidae	Antrocamptus stygius Rouch, 1980
Harpacticoida	Canthocamptidae	Attheyella (Attheyella) sp.J1	x		x
Harpacticoida	Canthocamptidae	Attheyella (Neomrazekiella) wulmeroides (Borutzky, 1930)	x	x
Harpacticoida	Canthocamptidae	Bryocamptus (Arcticocamptus) sp.I1	x		x
Harpacticoida	Canthocamptidae	Bryocamptus (Echinocamptus) dacicus (Chappuis, 1923)	x		x
Harpacticoida	Canthocamptidae	Bryocamptus (Echinocamptus) hostensis Borutzky, 1972	x	x
Harpacticoida	Canthocamptidae	Bryocamptus (Rheocamptus) aquaeductus Borutzky, 1934			x
Harpacticoida	Canthocamptidae	Bryocamptus (Rheocamptus) balcanicus (Kiefer, 1933)	x	x
Harpacticoida	Canthocamptidae	Bryocamptus (Rheocamptus) birsteini Borutzky, 1940	x	x
Harpacticoida	Canthocamptidae	Bryocamptus (Rheocamptus) bispinosus Borutzky, 1940	x	x
Harpacticoida	Canthocamptidae	Bryocamptus (Rheocamptus) borus Karanovic & Bobic, 1998	x	x
Harpacticoida	Canthocamptidae	Bryocamptus (Rheocamptus) dentatus Chappuis, 1937	x
Harpacticoida	Canthocamptidae	Bryocamptus (Rheocamptus) innominatus Borutzky, 1940	x	x
Harpacticoida	Canthocamptidae	Bryocamptus (Rheocamptus) pyrenaicus (Chappuis, 1923)	x		x
Harpacticoida	Canthocamptidae	Bryocamptus (Rheocamptus) reductus Borutzky, 1948	x	x
Harpacticoida	Canthocamptidae	Bryocamptus (Rheocamptus) unisaetosus Kiefer, 1930	x		x
Harpacticoida	Canthocamptidae	Bryocamptus sp.J1	x		x
Harpacticoida	Canthocamptidae	Bryocamptus sp.S1	x		x
Harpacticoida	Canthocamptidae	Bryocamptus stillae Cottarelli & Bruno, 2012	x	x
Harpacticoida	Canthocamptidae	Ceuthonectes boui Apostolov, 2002	x	x
Harpacticoida	Canthocamptidae	Ceuthonectes chappuisi Rouch, 1980
Harpacticoida	Canthocamptidae	Ceuthonectes gallicus Chappuis, 1928	x		x
Harpacticoida	Canthocamptidae	Ceuthonectes haemusi Apostolov, 2000	x	x
Harpacticoida	Canthocamptidae	Ceuthonectes hungaricus Ponyi, 1958	x	x
Harpacticoida	Canthocamptidae	Ceuthonectes pescei Cottarelli & Saporito, 1985	x		x
Harpacticoida	Canthocamptidae	Ceuthonectes petkovskii Karanovic, 1999	x	x
Harpacticoida	Canthocamptidae	Ceuthonectes rouchi Petkovski, 1984	x		x
Harpacticoida	Canthocamptidae	Ceuthonectes serbicus Chappuis, 1924	x		x
Harpacticoida	Canthocamptidae	Ceuthonectes sp.J1	x		x
Harpacticoida	Canthocamptidae	Ceuthonectes sp.S1	x	x
Harpacticoida	Canthocamptidae	Ceuthonectes sp.S2	x	x
Harpacticoida	Canthocamptidae	Ceuthonectes vievilleae Rouch, 1980
Harpacticoida	Chappuisiidae	Chappuisius singeri Chappuis, 1940
Harpacticoida	Parastenocarididae	Cottarellicaris gallicus (Chappuis & Rouch, 1959)	x	x
Harpacticoida	Ectinosomatidae	Ectinosomatidae gen.I1 sp.I1			x
Harpacticoida	Canthocamptidae	Elaphoidella balkanica Apostolov, 1992	x	x
Harpacticoida	Canthocamptidae	Elaphoidella birsteini (Borutzky, 1948)	x	x
Harpacticoida	Canthocamptidae	Elaphoidella boui Rouch, 1988	x	x
Harpacticoida	Canthocamptidae	Elaphoidella bouilloni Rouch, 1964
Harpacticoida	Canthocamptidae	Elaphoidella brehieri Apostolov, 2001	x	x
Harpacticoida	Canthocamptidae	Elaphoidella brevicaudata Apostolov, 2002
Harpacticoida	Canthocamptidae	Elaphoidella brevipes Chappuis, 1937	x	x
Harpacticoida	Canthocamptidae	Elaphoidella bulbiseta (Apostolov, 1998)	x
Harpacticoida	Canthocamptidae	Elaphoidella bulgarica (Apostolov, 1991)	x	x
Harpacticoida	Canthocamptidae	Elaphoidella cavatica Chappuis, 1957	x		x
Harpacticoida	Canthocamptidae	Elaphoidella cavernicola Apostolov, 1992	x	x
Harpacticoida	Canthocamptidae	Elaphoidella charon Chappuis, 1936	x		x
Harpacticoida	Canthocamptidae	Elaphoidella claudboui Apostolov, 2001
Harpacticoida	Canthocamptidae	Elaphoidella coiffati Chappuis & Kiefer, 1952	x
Harpacticoida	Canthocamptidae	Elaphoidella cvetkae Petkovski, 1983	x		x
Harpacticoida	Canthocamptidae	Elaphoidella czerkesica Borutzky, 1972	x	x
Harpacticoida	Canthocamptidae	Elaphoidella damianae Wells, 2007	x
Harpacticoida	Canthocamptidae	Elaphoidella elaphoides bisetosa Lang, 1957	x	x
Harpacticoida	Canthocamptidae	Elaphoidella elaphoides elaphoides (Chappuis, 1924)	x		x
Harpacticoida	Canthocamptidae	Elaphoidella elegantula Wells, 2007	x		x
Harpacticoida	Canthocamptidae	Elaphoidella eucharis Chappuis, 1953	x	x
Harpacticoida	Canthocamptidae	Elaphoidella fonticola Chappuis, 1937			x
Harpacticoida	Canthocamptidae	Elaphoidella franci Petkovski, 1983	x	x
Harpacticoida	Canthocamptidae	Elaphoidella garbetensis Rouch, 1980
Harpacticoida	Canthocamptidae	Elaphoidella gordani Karanovic, 1998	x	x
Harpacticoida	Canthocamptidae	Elaphoidella infernalis Rouch, 1970	x		x
Harpacticoida	Canthocamptidae	Elaphoidella iskrecensis Apostolov, 1997	x		x
Harpacticoida	Canthocamptidae	Elaphoidella janas Cottarelli & Bruno, 1993	x	x
Harpacticoida	Canthocamptidae	Elaphoidella jeanneli (Chappuis, 1928)	x		x
Harpacticoida	Canthocamptidae	Elaphoidella karamani latifurcata Apostolov, 1976	x	x
Harpacticoida	Canthocamptidae	Elaphoidella karstica Dussart & Defaye, 1990	x	x
Harpacticoida	Canthocamptidae	Elaphoidella leruthi leruthi Chappuis, 1937			x
Harpacticoida	Canthocamptidae	Elaphoidella leruthi meridionalis Chappuis, 1953	x		x
Harpacticoida	Canthocamptidae	Elaphoidella longifurcata Chappuis & Kiefer, 1952	x	x
Harpacticoida	Canthocamptidae	Elaphoidella mabelae Galassi & Pesce, 1991
Harpacticoida	Canthocamptidae	Elaphoidella mauro Chappuis, 1956	x	x
Harpacticoida	Canthocamptidae	Elaphoidella millennii Brancelj, 2009	x		x
Harpacticoida	Canthocamptidae	Elaphoidella montenegrina Karanovic, 1997	x	x
Harpacticoida	Canthocamptidae	Elaphoidella necessaria Kiefer, 1933			x
Harpacticoida	Canthocamptidae	Elaphoidella pandurskyi Apostolov, 1992	x	x
Harpacticoida	Canthocamptidae	Elaphoidella parapostolovi Wells, 2007	x	x
Harpacticoida	Canthocamptidae	Elaphoidella phreatica (Chappuis, 1925)	x		x
Harpacticoida	Canthocamptidae	Elaphoidella plesai Pesce & Galassi, 1994	x	x
Harpacticoida	Canthocamptidae	Elaphoidella plutonis Chappuis, 1938	x		x
Harpacticoida	Canthocamptidae	Elaphoidella proserpina Chappuis, 1934	x		x
Harpacticoida	Canthocamptidae	Elaphoidella pseudophreatica (Chappuis, 1928)	x		x
Harpacticoida	Canthocamptidae	Elaphoidella putealis (Chappuis, 1925)	x
Harpacticoida	Canthocamptidae	Elaphoidella pyrenaica Rouch, 1970	x	x
Harpacticoida	Canthocamptidae	Elaphoidella reducta Rouch, 1964	x	x
Harpacticoida	Canthocamptidae	Elaphoidella romanica Kulhavy, 1969	x	x
Harpacticoida	Canthocamptidae	Elaphoidella ruffoi Chappuis, 1953	x	x
Harpacticoida	Canthocamptidae	Elaphoidella serbica Petkovski & Brancelj, 1988	x	x
Harpacticoida	Canthocamptidae	Elaphoidella sp.A	x	x
Harpacticoida	Canthocamptidae	Elaphoidella sp.B	x	x
Harpacticoida	Canthocamptidae	Elaphoidella sp.I1	x		x
Harpacticoida	Canthocamptidae	Elaphoidella sp.K1	x		x
Harpacticoida	Canthocamptidae	Elaphoidella sp.S3	x	x
Harpacticoida	Canthocamptidae	Elaphoidella stammeri Chappuis, 1936	x	x
Harpacticoida	Canthocamptidae	Elaphoidella stygia (Apostolov, 1989)	x	x
Harpacticoida	Canthocamptidae	Elaphoidella tarmani Brancelj, 2009	x
Harpacticoida	Canthocamptidae	Elaphoidella tenera Chappuis, 1937			x
Harpacticoida	Canthocamptidae	Elaphoidella vandeli Chappuis & Rouch, 1958	x	x
Harpacticoida	Canthocamptidae	Elaphoidella varians Chappuis, 1955	x		x
Harpacticoida	Canthocamptidae	Elaphoidella vasconica Rouch, 1970	x
Harpacticoida	Canthocamptidae	Elaphoidella winkleri (Chappuis, 1928)	x	x
Harpacticoida	Parastenocarididae	Fontinalicaris fontinalis fontinalis (Schnitter & Chappuis, 1915)	x		x
Harpacticoida	Parastenocarididae	Horstkurtcaris nolli alpina (Kiefer, 1960)	x		x
Harpacticoida	Parastenocarididae	Horstkurtcaris nolli nolli (Kiefer, 1938)	x		x
Harpacticoida	Parastenocarididae	Italicocaris italica (Chappuis, 1953)	x		x
Harpacticoida	Canthocamptidae	Lessinocamptus caoduroi Stoch, 1997	x	x
Harpacticoida	Canthocamptidae	Lessinocamptus insoletus (Chappuis, 1928)	x
Harpacticoida	Canthocamptidae	Lessinocamptus pivai Stoch, 1997	x	x
Harpacticoida	Canthocamptidae	Lessinocamptus sp.A	x	x
Harpacticoida	Canthocamptidae	Lessinocamptus sp.I1	x	x
Harpacticoida	Canthocamptidae	Lessinocamptus sp.I2	x
Harpacticoida	Canthocamptidae	Lessinocamptus sp.SLO1	x	x
Harpacticoida	Canthocamptidae	Maraenobiotus brucei carpathicus Chappuis, 1928	x		x
Harpacticoida	Canthocamptidae	Maraenobiotus parainsignipes Apostolov, 1991	x
Harpacticoida	Canthocamptidae	Maraenobiotus sp.1	x	x
Harpacticoida	Parastenocarididae	Michelicaris micheli (Chappuis & Rouch, 1959)	x	x
Harpacticoida	Canthocamptidae	Moraria (Moraria) catalana Chappuis & Kiefer, 1952	x
Harpacticoida	Canthocamptidae	Moraria (Moraria) colchica Borutzky & Michailova-Neikova, 1970	x	x
Harpacticoida	Canthocamptidae	Moraria (Moraria) cornuta Borutzky, 1948	x	x
Harpacticoida	Canthocamptidae	Moraria (Moraria) denticulata Chappuis, 1938	x	x
Harpacticoida	Canthocamptidae	Moraria (Moraria) hostensis Borutzky, 1972	x	x
Harpacticoida	Canthocamptidae	Moraria (Moraria) jana Karanovic, 1997	x
Harpacticoida	Canthocamptidae	Moraria (Moraria) michielettoae Brian, 1955	x	x
Harpacticoida	Canthocamptidae	Moraria (Moraria) mrazeki macedonica Petkovski, 1956	x	x
Harpacticoida	Canthocamptidae	Moraria (Moraria) operculata Borutzky, 1948	x	x
Harpacticoida	Canthocamptidae	Moraria (Moraria) sp.I1	x	x
Harpacticoida	Canthocamptidae	Moraria (Moraria) sp.J1	x
Harpacticoida	Canthocamptidae	Moraria (Moraria) sp.S1	x	x
Harpacticoida	Canthocamptidae	Moraria (Moraria) sp.SLO1	x	x
Harpacticoida	Canthocamptidae	Moraria (Moraria) stankovitchi Chappuis, 1924	x		x
Harpacticoida	Canthocamptidae	Moraria (Moraria) subterranea (Carl, 1904)	x	x
Harpacticoida	Canthocamptidae	Moraria sp.1	x	x
Harpacticoida	Canthocamptidae	Morariopsis dumonti Brancelj, 2000	x
Harpacticoida	Canthocamptidae	Morariopsis kieferi Petkovski, 1959	x	x
Harpacticoida	Canthocamptidae	Morariopsis scotenophila (Kiefer, 1930)	x
Harpacticoida	Ameiridae	Nitocrella achaiae Pesce, 1981	x		x
Harpacticoida	Ameiridae	Nitocrella beatricis Cottarelli & Bruno, 1993	x		x
Harpacticoida	Ameiridae	Nitocrella delayi Rouch, 1970	x		x
Harpacticoida	Ameiridae	Nitocrella dussarti Chappuis & Rouch, 1959	x	x
Harpacticoida	Ameiridae	Nitocrella gr. hirta sp.F1	x
Harpacticoida	Ameiridae	Nitocrella gr. hirta sp.F2
Harpacticoida	Ameiridae	Nitocrella gracilis Chappuis, 1955	x		x
Harpacticoida	Ameiridae	Nitocrella hirta hirta Chappuis, 1924	x		x
Harpacticoida	Ameiridae	Nitocrella kunzi Galassi & De Laurentiis, 1997
Harpacticoida	Ameiridae	Nitocrella longa Karanovic, 2000	x	x
Harpacticoida	Ameiridae	Nitocrella neutra Kiefer, 1933	x		x
Harpacticoida	Ameiridae	Nitocrella omega Hertzog, 1936	x		x
Harpacticoida	Ameiridae	Nitocrella pescei Galassi & De Laurentiis, 1997
Harpacticoida	Ameiridae	Nitocrella psammophila Chappuis, 1954	x		x
Harpacticoida	Ameiridae	Nitocrella sp.I1
Harpacticoida	Ameiridae	Nitocrella sp.I2
Harpacticoida	Ameiridae	Nitocrella sp.J1
Harpacticoida	Ameiridae	Nitocrella sp.SLO1	x	x
Harpacticoida	Ameiridae	Nitocrella stammeri Chappuis, 1938	x		x
Harpacticoida	Ameiridae	Nitocrella stochi Pesce & Galassi, 1986
Harpacticoida	Ameiridae	Nitocrella vasconica Chappuis, 1937	x	x
Harpacticoida	Ameiridae	Nitocrellopsis elegans (Chappuis & Rouch, 1959)	x	x
Harpacticoida	Ameiridae	Nitocrellopsis intermedia (Chappuis, 1937)
Harpacticoida	Canthocamptidae	Paramorariopsis anae Brancelj, 1991	x	x
Harpacticoida	Canthocamptidae	Paramorariopsis brigitae Brancelj, 2011
Harpacticoida	Canthocamptidae	Paramorariopsis irenae Brancelj, 2006	x	x
Harpacticoida	Canthocamptidae	Paramorariopsis sp.I1	x	x
Harpacticoida	Ameiridae	Parapseudoleptomesochra baeticola Rouch, 1986	x		x
Harpacticoida	Ameiridae	Parapseudoleptomesochra italica Pesce & Petkovski, 1980	x		x
Harpacticoida	Ameiridae	Parapseudoleptomesochra minoricae (Chappuis & Rouch, 1960)			x
Harpacticoida	Ameiridae	Parapseudoleptomesochra subterranea deminuta (Chappuis, 1928)	x	x
Harpacticoida	Ameiridae	Parapseudoleptomesochra subterranea ssp.	x		x
Harpacticoida	Ameiridae	Parapseudoleptomesochra subterranea subterranea (Chappuis, 1928)	x		x
Harpacticoida	Parastenocarididae	Parastenocaris andreji Brancelj, 2000	x		x
Harpacticoida	Parastenocarididae	Parastenocaris aquaeducta Chappuis, 1925	x		x
Harpacticoida	Parastenocarididae	Parastenocaris balcanica Petkovski, 1959	x	x
Harpacticoida	Parastenocarididae	Parastenocaris banatica Damian, 1957	x	x
Harpacticoida	Parastenocarididae	Parastenocaris bulgarica Apostolov, 1992	x
Harpacticoida	Parastenocarididae	Parastenocaris crenobia Galassi, 1997			x
Harpacticoida	Parastenocarididae	Parastenocaris curvicauda Apostolov, 1997	x	x
Harpacticoida	Parastenocarididae	Parastenocaris dentulata Chappuis & Rouch, 1959	x	x
Harpacticoida	Parastenocarididae	Parastenocaris dianae Chappuis, 1955	x		x
Harpacticoida	Parastenocarididae	Parastenocaris federici Stoch, 2000	x	x
Harpacticoida	Parastenocarididae	Parastenocaris gertrudae Kiefer, 1968	x		x
Harpacticoida	Parastenocarididae	Parastenocaris glareola Hertzog, 1936	x		x
Harpacticoida	Parastenocarididae	Parastenocaris jeanneli Chappuis, 1924	x		x
Harpacticoida	Parastenocarididae	Parastenocaris karamani karamani Chappuis, 1937			x
Harpacticoida	Parastenocarididae	Parastenocaris narentina Petkovski, 1959	x	x
Harpacticoida	Parastenocarididae	Parastenocaris ranae Stoch, 2000	x	x
Harpacticoida	Parastenocarididae	Parastenocaris serbica Karanovic & Bobic, 1998	x	x
Harpacticoida	Parastenocarididae	Parastenocaris similis macedonica Petkovski, 1959	x	x
Harpacticoida	Parastenocarididae	Parastenocaris sp.I1			x
Harpacticoida	Parastenocarididae	Parastenocaris sp.I3			x
Harpacticoida	Parastenocarididae	Parastenocaris sp.I4	x	x
Harpacticoida	Parastenocarididae	Parastenocaris sp.J2			x
Harpacticoida	Parastenocarididae	Parastenocaris sp.ROM1	x	x
Harpacticoida	Parastenocarididae	Parastenocaris sp.ROM2	x	x
Harpacticoida	Parastenocarididae	Parastenocaris sp.ROM3	x	x
Harpacticoida	Parastenocarididae	Parastenocaris tenuis Borutzky, 1948	x	x
Harpacticoida	Parastenocarididae	Parastenocaris triphyda Cottarelli & Bruno, 1993	x	x
Harpacticoida	Parastenocarididae	Parastenocaris vicesima dalmatina Petkovski, 1959	x	x
Harpacticoida	Canthocamptidae	Pesceus gasparoi (Stoch, 1998)	x	x
Harpacticoida	Phyllognathopodidae	Phyllognathopus inexspectatus Galassi & De Laurentiis, 2011
Harpacticoida	Parastenocarididae	Proserpinicaris cantabrica (Chappuis, 1937)	x		x
Harpacticoida	Parastenocarididae	Proserpinicaris mangini (Rouch, 1992)	x
Harpacticoida	Parastenocarididae	Proserpinicaris meridionalis (Rouch, 1990)			x
Harpacticoida	Parastenocarididae	Proserpinicaris phyllura (Kiefer, 1938)	x		x
Harpacticoida	Parastenocarididae	Proserpinicaris proserpina (Chappuis, 1938)	x		x
Harpacticoida	Ectinosomatidae	Pseudectinosoma kunzi Galassi, 1997	x	x
Harpacticoida	Ectinosomatidae	Pseudectinosoma reductum Galassi & De Laurentiis, 1997
Harpacticoida	Ectinosomatidae	Pseudectinosoma sp.I1
Harpacticoida	Ectinosomatidae	Pseudectinosoma vandeli (Rouch, 1969)	x	x
Harpacticoida	Ameiridae	Psyllocamptus monachus Chappuis, 1938	x	x
Harpacticoida	Miraciidae	Schizopera sp.I1	x	x
Harpacticoida	Miraciidae	Schizopera subterranea Lang, 1948	x		x
Harpacticoida	Parastenocarididae	Simplicaris lethaea Galassi & De Laurentiis, 2004
Harpacticoida	Canthocamptidae	Spelaeocamptus incertus Petkovski, 1956	x	x
Harpacticoida	Canthocamptidae	Spelaeocamptus spelaeus (Chappuis, 1925)	x		x
Harpacticoida	Parastenocarididae	Stammericaris amyclaea (Cottarelli, 1969)	x		x
Harpacticoida	Parastenocarididae	Stammericaris destillans Bruno & Cottarelli 2017	x	x
Harpacticoida	Parastenocarididae	Stammericaris diversitatis (Cottarelli & Bruno, 2012)	x	x
Harpacticoida	Parastenocarididae	Stammericaris lorenzae (Pesce, Galassi & Cottarelli, 1995)	x
Harpacticoida	Parastenocarididae	Stammericaris orcina (Chappuis, 1938)	x		x
Harpacticoida	Parastenocarididae	Stammericaris phreatica (Chappuis, 1936)	x		x
Harpacticoida	Parastenocarididae	Stammericaris stammeri (Chappuis, 1937)	x
Harpacticoida	Parastenocarididae	Stammericaris trinacriae (Pesce, Galassi & Cottarelli, 1988)	x		x
Harpacticoida	Canthocamptidae	Stygepactophanes jurassicus Moeschler & Rouch, 1984
Harpacticoida	Canthocamptidae	Stygepactophanes occitanus Galassi & Fiers, 2019
Harpacticoida	Canthocamptidae	Stygepactophanes sp.SLO2	x	x
Harpacticoida	Ameiridae	Stygonitocrella dubia (Chappuis, 1937)	x	x
